# Supplementary material for: Immune Response Modulation by HPV16 Oncoproteins in Lung Cancer: Insights from Clinical and In Vitro Investigations
Source: Viruses. 2024 Nov 4;16(11):1731. doi: 10.3390/v16111731 (PMC11599038; doi:10.3390/v16111731)
Supplement: Supplementary file 1 [file viruses-16-01731-s001.zip]

Archive with 1 entries (1 files):
- viruses-3229813-supplementary.pdf
